# Supplementary material for: Emerging heterogeneous compartments by viruses in single bacterial cells
Source: Nat Commun. 2020 Jul 30;11:3813. doi: 10.1038/s41467-020-17515-8 (PMC7393140; doi:10.1038/s41467-020-17515-8)
Supplement: Supplementary file 13 — Source Data [file 41467_2020_17515_MOESM13_ESM.zip]

Archive with 31 entries (28 files):
- SourceData/
- SourceData/riffish10min.mat
- __MACOSX/
- __MACOSX/SourceData/
- __MACOSX/SourceData/._riffish10min.mat
- SourceData/.DS_Store
- __MACOSX/SourceData/._.DS_Store
- SourceData/dnafish.mat
- __MACOSX/SourceData/._dnafish.mat
- SourceData/riffish00min.mat
- __MACOSX/SourceData/._riffish00min.mat
- SourceData/livecellinf1.mat
- __MACOSX/SourceData/._livecellinf1.mat
- SourceData/livecellinf2.mat
- __MACOSX/SourceData/._livecellinf2.mat
- SourceData/rnafish2.mat
- __MACOSX/SourceData/._rnafish2.mat
- SourceData/Source Data Information.docx
- __MACOSX/SourceData/._Source Data Information.docx
- SourceData/induction.mat
- __MACOSX/SourceData/._induction.mat
- SourceData/rnafish1.mat
- __MACOSX/SourceData/._rnafish1.mat
- SourceData/seqacontrol.xlsx
- __MACOSX/SourceData/._seqacontrol.xlsx
- SourceData/riffish05min.mat
- __MACOSX/SourceData/._riffish05min.mat
- SourceData/FigS2.xlsx
- __MACOSX/SourceData/._FigS2.xlsx
- SourceData/riffish15min.mat
- __MACOSX/SourceData/._riffish15min.mat
