# Supplementary material for: Emerging heterogeneous compartments by viruses in single bacterial cells
Source: Nat Commun. 2020 Jul 30;11:3813. doi: 10.1038/s41467-020-17515-8 (PMC7393140; doi:10.1038/s41467-020-17515-8)
Supplement: Supplementary file 13 — Source Data [file 41467_2020_17515_MOESM13_ESM.zip › SourceData/seqacontrol.xlsx]

## Sheet: Sheet1
Time	0			30			60			90			120			150
	Cells	Cells-seqA		Cells	Cells-seqA
	9	4		14	4		16	4		15	2		23	3		22	4
	22	10		8	2		17	4		11	3		21	3		26	3
	12	5		7	5		19	5		14	3		16	1		27	3
	6	4		11	4		11	2		12	2		23	2		18	4
	12	5		14	6		9	3		16	1		18	3		13	2
	13	5		10	4		18	6		15	2		20	5		28	4
	14	8		13	6		11	5		22	2		22	6		28	6
	8	4		11	3		10	2		16	1		21	6		22	4
	10	5		17	9		10	3		22	6		21	1		28	5
	11	3		12	5		12	3		25	3		21	1		30	1
	9	4		10	6		14	3		21	2		21	3		27	6
	14	3		8	6		15	8		13	1		16	2		20	2
	13	6		14	11		16	6		17	5		22	6		25	5
	16	6		13	6		12	8		13	3		20	4
	9	3		6	5		21	12		13	7		25	7
	6	2					11	8		9	1		22	2
	7	5
	191	82		168	82		222	82		254	44		332	55		314	49
	0.429319			0.488095			0.369369			0.173228			0.165663			0.156051
