# Supplementary material for: Emerging heterogeneous compartments by viruses in single bacterial cells
Source: Nat Commun. 2020 Jul 30;11:3813. doi: 10.1038/s41467-020-17515-8 (PMC7393140; doi:10.1038/s41467-020-17515-8)
Supplement: Supplementary file 13 — Source Data [file 41467_2020_17515_MOESM13_ESM.zip › SourceData/FigS2.xlsx]

## Sheet: Supplementary Figure 2
	Supplementary Figure 2g									Supplementary Figure 2j
	Time (min)	MG1655 LB	LZ1511 LB		Time (min)	MG1655 M9	LZ1511 M9			Cell length (µm)
	0	0.027	0.029		0	0.008	0.011			Cell#	MG1655	LZ1511	LZ1663	LZ1555
	30	0.033	0.034		60	0.017	0.022			1	3.03199	2.47854	2.46461	1.89668
	60	0.057	0.054		120	0.051	0.062			2	2.27393	2.95626	3.94124	3.25082
	90	0.111	0.102		180	0.133	0.142			3	2.56471	4.20668	3.52224	3.69546
	120	0.266	0.246		250	0.3	0.303			4	2.61289	3.99997	3.61857	2.57376
	130	0.387	0.346		280	0.372	0.386			5	2.35194	2.71981	2.71396	2.39341
	140	0.44	0.398		305	0.436	0.452			6	2.34757	5.32453	3.73452	2.33364
	150	0.527	0.495		320	0.473	0.471			7	1.81974	3.81075	3.67978	3.10379
	160	0.627	0.604		350	0.563	0.556			8	3.3096	3.38198	2.35123	4.39266
	170	0.684	0.663		410	0.606	0.607			9	2.34613	3.65908	3.31544	3.42964
	180	0.716	0.694		440	0.662	0.663			10	2.82255	2.34813	1.97217	3.39428
	190	0.777	0.783		470	0.689	0.689			11	2.41386	2.48629	2.83299	3.44426
	200	0.921	0.908		500	0.715	0.729			12	3.16939	4.64763	2.67675	4.14623
	210	1.065	1.056		530	0.751	0.771			13	1.95552	1.997	3.42247	3.0899
	220	1.114	1.133		560	0.777	0.793			14	2.0253	2.15824	2.22441	3.35072
	240	1.224	1.257		590	0.807	0.834			15	2.74495	2.78955	2.18328	2.89514
	260	1.338	1.386		730	0.903	0.92			16	2.61045	3.51807	5.52976	1.97964
	280	1.452	1.504		1390	1.024	0.997			17	3.29435	2.65991	2.52434	3.00205
	300	1.535	1.593							18	3.64851	3.14936	2.53805	3.05152
	320	1.594	1.649							19	2.32852	2.32902	2.83672	3.4243
	340	1.618	1.694							20	3.046	2.39781	4.66422	2.40863
	360	1.638	1.72							21	2.55409	2.09405	1.85521	3.74462
										22	3.33814	2.2159	2.20528	3.58603
										23	2.73761	3.95127	2.24436	5.74074
	Supplementary Figure 2h-i									24	1.98954	2.52987	2.89532	2.65432
	Time (min)	LZ1576	LZ1692	LZ1527						25	3.08941	2.65249	2.61993	2.98621
	0	0.323	0.329	0.318						26	2.67432	2.83404	2.29098	4.2563
	15	0.454	0.469	0.509						27	2.10825	2.30086	3.32569	5.22272
	25	0.475	0.49	0.536						28	1.96582	3.56116	2.13726	3.61787
	30	0.496	0.506	0.534						29	2.00811	3.4778	3.33137	3.86503
	35	0.523	0.547	0.579						30	1.89321	2.96621	2.56648	2.25821
	40	0.554	0.551	0.599						31	1.98124	4.07945	2.86049	3.49782
	45	0.567	0.579	0.561						32	3.0971	4.74735	3.29048	3.41957
	50	0.56	0.594	0.417						33	3.31823	2.20263	3.02607	2.69066
	55	0.486	0.543	0.148						34	1.90126	2.43337	2.718	3.54939
	60	0.199	0.292	0.035						35	1.70583	3.49275	3.02249	2.21105
	65	0.037	0.081	0.028						36	2.38832	4.02725	2.99395	3.36672
	70	0.024	0.031							37	2.18545	1.91661	3.56362	2.8956
	75	0.026	0.026							38	2.3131	4.42034	2.58933	2.6797
										39	3.49985	2.32919	1.97611	6.44064
										40	3.41953	3.10221	3.14343	3.02755
										41	2.23087	3.91133	3.17462	2.77307
										42	2.53602	3.55364	2.8858	2.39714
										43	1.6986	2.1305	3.65608	5.21691
	Supplementary Figure 2f									44	2.27879	2.19173	2.42362	2.5808
										45	2.26095	2.349	3.09182	3.66812
										46	2.31998	3.72645	3.91609	3.8891
										47	2.12951	3.17032	2.45288	2.79628
										48	3.3271	3.61858	2.60012	2.64599
										49	3.66926	3.31042	2.88073	3.01067
										50	3.16928	2.32765	2.97759	4.42074
										51	2.41567	5.46296	4.83982	3.23863
										52	2.66518	2.25944	2.45042	2.70162
										53	3.53421	3.40963	3.36106	2.31426
										54	2.25507	3.78173	4.08775	2.0417
										55	2.86145	3.18808	2.87802	2.99435
										56	3.00565	2.98395	2.46329	2.54368
										57	2.40579	2.86876	2.21625	2.76062
										58	2.81061	3.35729	3.00215	2.14879
										59	3.09534	3.02659	2.51229	3.61448
										60	2.72752	2.42938	3.81064	2.85622
										61	3.29841	3.29979	2.72419	3.54309
										62	1.85012	2.65225	3.0091	2.4221
										63	1.97728	4.33102	3.91425	2.66539
										64	3.95189	2.62254	3.22096	4.50327
										65	2.52142	4.43771	2.33259	2.14488
										66	2.443	3.01539	3.15874	2.56534
										67	2.92128	2.10463	2.59136	4.15634
										68	2.54555	2.51466	2.73365	4.6235
										69	2.24607	2.34319	1.70535	2.8604
										70	2.47785	2.96485	2.05735	2.94252
										71	3.51285	2.65578	1.82943	2.41899
										72	2.69922	2.34819	2.45722	3.75063
										73	2.8471	4.20601	3.61757	3.40059
										74	2.74409	2.77153	3.29979	2.64492
										75	2.45111	3.04058	2.8484	2.19125
										76	3.51041	3.2976	2.74801	2.63172
										77	2.51897	3.86349	3.10153	6.69977
										78	3.47087	2.81044	3.23306	2.69862
										79	1.96147	1.94531	3.90647	1.82933
										80	2.1385	4.56842	2.65173	3.49342
										81	2.39818	2.2613	2.98347	3.15154
										82	3.15482	3.55472	2.46441	3.95076
										83	1.93798	3.09537	1.94479	3.54798
										84	2.85961	2.39527	2.60766	2.77165
										85	2.46457	3.48711	2.64378	2.24225
										86	2.08378	2.22252	2.59712	2.36596
										87	2.02193	3.73083	2.64905	2.81111
										88	2.32002	5.40139	3.18823	3.05426
										89	2.14477	2.32808	2.29456	2.42115
										90	3.33941	4.34411	2.89245	3.45815
										91	2.26108	2.70994	2.96407	3.61624
										92	2.22466	3.43532	2.85759	4.02287
										93	2.21112	3.9969	3.60708	2.88514
										94	2.70071	2.39792	3.65767	2.45638
										95	2.27483	2.58536	3.46282	2.88855
										96	2.53542	3.2537	3.67231	2.43005
										97	3.96027	2.52384	2.02987	2.49243
										98	2.44482	2.6229	2.50288	2.67754
										99	3.17645	2.35936	3.16354	2.89706
										100	2.52237	2.18581	3.31537	2.13661
										101	3.44832	2.66591	4.21445	2.78521
										102	2.35259	2.08391	2.2905	2.88303
										103	2.20065	2.81203	1.87185	7.39195
										104	3.95152	1.84743	3.06506	3.95138
										105	3.31125	2.78073	2.33609	3.75756
										106	2.59336	2.49889	2.36712	2.08808
										107	4.22656	3.69329	2.28943	2.51424
										108	2.53342	2.66645	4.51624	2.20031
										109	2.05803	3.29624	2.78247	2.52498
										110	2.88351	2.75304	2.80088	3.08934
										111	1.96425	2.84398	2.15371	3.95131
										112	2.82726	5.61862	2.66227	2.15108
										113	3.01498	2.82077	3.05255	3.04795
										114	2.57517	2.84114	3.2656	2.70393
										115	1.78885	3.75014	3.5648	3.5676
										116	3.48132	3.77303	2.90371	3.6696
										117	1.91746	2.30267	3.57586	2.60116
										118	1.93344	4.58378	3.74192	3.0927
										119	2.33316	2.77911	3.35501	3.87559
										120	2.80009	2.70575	3.42951	2.55724
										121	3.38297	3.87318	6.28179	2.92516
										122	2.236	2.58083	3.98334	3.3552
										123	2.37309	2.31548	3.6277	3.93328
										124	2.02866	3.29105	2.49286	2.14403
										125	2.66479	2.62043	2.37409	3.7956
										126	3.0131	3.15339	3.61809	2.91356
										127	2.53471	2.53942	2.24262	3.42881
										128	2.25899	2.9934	7.20579	4.59758
										129	2.34214	3.19531	2.18981	4.19484
										130	2.35526	4.3677	3.40967	4.96174
										131	1.90457	4.38131	2.45914	2.15253
										132	2.50585	2.16451	2.41079	3.50218
										133	1.79074	2.29058	2.84595	5.74161
										134	3.1136	2.29081	2.38853	1.95021
										135	2.92282	3.55276	3.58971	4.34046
										136	2.51583	3.28191	3.31459	4.80622
										137	2.24029	3.34694	2.69256	3.19485
										138	3.32007	2.24223	3.17063	3.28914
										139	2.45047	3.24108	2.74542	2.45278
										140	2.96069	2.60679	4.19013	3.72092
										141	2.33156	2.87788	2.96054	3.54557
										142	2.52754	2.23698	2.47422	2.60579
										143	2.03539	2.45331	2.03151	2.86231
										144	3.27545	4.15143	2.66477	2.5835
										145	1.91231	2.70771	3.48487	2.34075
										146	2.21904	4.47086	2.71395	3.95731
										147	3.53967	3.50412	2.88278	3.08373
										148	2.20968	2.79239	3.62524	3.20343
										149	3.03139	2.96333	2.52531	4.39233
										150	3.17292	2.41334	2.9651	2.56061
										151	2.49208	2.2142	4.36405	2.8591
										152	2.91694	5.36939	3.98183	2.54903
										153	3.03208	4.18562	2.00622	3.56623
										154	1.97443	3.69672	3.2481	2.51427
										155	2.70843	2.84707	2.22486	2.69648
										156	2.51629	1.8883	2.58798	3.22188
										157	2.99097	4.15224	4.58704	3.19343
										158	2.84924	3.24204	2.7772	3.08595
										159	2.88547	2.59161	2.19418	4.44359
										160	3.62406	3.20436	4.36777	3.05219
										161	3.04338	3.67645	3.26024	4.52506
										162	3.73857	4.09987	1.90767	2.33
										163	2.46968	2.50907	2.71298	4.48997
										164	3.23552	1.90115	2.08629	2.50545
										165	3.68782	4.12921	6.34704	6.16731
										166	2.59847	3.22999	2.09682	3.79147
										167	2.26265	3.30078	2.51708	3.6287
										168	3.23671	3.69343	2.21932	3.74394
										169	2.35588	3.85846	3.26106	2.28368
										170	2.53309	7.34354	3.14504	3.18062
										171	2.33747	2.75563	3.61841	4.16353
										172	2.67977	2.47546	2.09981	3.72249
										173	2.25827	2.72101	1.88122	3.50025
										174	3.75944	2.74302	2.81236	3.33463
										175	2.14287	2.999	3.72577	3.66452
										176	3.333	4.36805	2.89283	2.18496
										177	3.25867	4.316	3.62665	3.74167
										178	2.04931	5.45536	3.1247	3.20667
										179	2.13657	3.0139	2.02322	2.20456
										180	2.85713	2.20131	3.08814	2.9137
										181	2.70103	4.24476	2.39014	2.8879
										182	3.05764	4.6634	2.84538	2.95609
										183	1.97926	2.36157	2.31475	1.95998
										184	2.51603	3.10381	3.95999	2.47338
										185	2.51456	2.41348	3.62047	4.02274
										186	2.33343	3.69505	1.97328	2.43857
										187	3.03789	3.15286	3.21698	3.44361
										188	2.89793	4.46742	3.7117	3.67838
										189	2.74334	3.36873	2.34089	2.63396
										190	2.10519	3.38295	2.80265	2.13679
										191	1.81599	3.92628	3.52329	3.69877
										192	2.72002	4.2034	2.45758	5.50877
										193	1.94872	4.06769	2.61808	3.56121
										194	2.47777	2.46396	3.17641	6.14903
										195	3.31461	3.01594	4.02524	3.99675
										196	2.79286	2.83042	3.16574	2.09397
										197	3.39451	1.93093	1.90233	3.97868
										198	2.77563	2.45415	3.08962	2.45322
										199	2.61555	2.44667	3.55564	3.42532
										200	2.27635	3.11274	5.34694	2.34766
										201	3.55924	2.15551	4.03219	5.02936
										202	2.47668	4.45262	3.75589	2.68825
										203	1.9581	2.82667	3.03647	3.50618
										204	2.56623	2.72448	2.59435	5.13983
										205	2.0496	2.44546	2.20823	5.20243
										206	3.51748	2.64022	2.60905	2.80878
										207	2.2251	2.37092	3.18243	4.26275
										208	2.12437	3.22456	4.00747	4.04671
										209	2.52659	2.41451	2.44729	3.49183
										210	2.97605	3.72759	2.09196	2.59697
										211	3.08902	2.47145	2.87305	3.99311
										212	2.22352	2.62253	4.5305	3.64927
										213	3.02221	2.86311	2.31398	6.95345
										214	2.87686	3.14345	2.11303	3.3441
										215	2.90472	2.32625	2.50951	4.7529
										216	2.78472	3.69339	2.76929	3.04637
										217	2.47976	3.14544	3.49301	4.21399
										218	4.05477	2.54222	2.89167	3.16735
										219	4.39356	2.19543	1.91942	2.93969
										220	2.64575	3.2762	3.24867	4.5413
										221	2.08578	2.59993	3.5498	2.29483
										222	2.28191	2.47154	2.76774	5.47964
										223	2.34357	2.74819	2.33513	1.98339
										224	3.74193	3.33904	3.18029	2.72465
										225	3.58283	2.75732	2.73263	3.73507
										226	3.30142	4.01066	2.92728	3.17731
										227	2.01089	2.25839	1.8739	2.62815
										228	3.11696	2.79664	2.84363	1.7882
										229	2.05603	3.12188	2.04906	2.44226
										230	2.15761	3.07533	2.53524	2.30167
										231	1.89179	1.96661	3.308	4.85704
										232	3.20692	2.68672	3.04772	2.18627
										233	2.29716	2.45479	3.59485	2.63054
										234	2.28547	3.69823	2.28777	3.66779
										235	3.95652	2.11042	3.35811	2.46081
										236	3.97922	3.13402	2.63979	2.61929
										237	1.7141	3.47052	3.55551	4.27075
										238	3.19802	3.61924	2.08416	2.54895
										239	2.03723	3.2452	2.77433	5.54568
										240	3.66352	3.80502	2.86044	4.18159
										241	1.6989	3.23666	2.57112	2.53676
										242	3.609	3.49843	4.15548	3.21919
										243	2.64583	3.8306	2.12198	3.58828
										244	2.35035	2.6046	2.78037	2.41712
										245	3.06592	3.97639	3.64548	8.29564
										246	2.14874	3.3065	1.8784	3.79801
										247	2.74277	3.08428	2.84497	3.10764
										248	2.33757	2.51012	2.45675	5.74909
										249	2.54197	3.4092	2.80655	3.12964
										250	1.80837	4.08573	3.55531	3.30212
										251	3.44241	4.01728	2.78942	2.5166
										252	3.48178	5.13116	3.6017	3.24243
										253	2.59848	3.10702	2.67126	2.92483
										254	1.72324	2.52146	4.22283	4.27607
										255	2.20499	4.59822	2.44424	2.19698
										256	2.50094	2.14035	4.1355	3.16791
										257	2.80217	2.03327	2.62977	3.46107
										258	2.201	2.80613	2.64881	2.241
										259	2.56461	3.04075	3.91698	1.88087
										260	2.46844	2.6438	3.72628	3.94735
										261	3.37467	2.3396	2.40885	2.46955
										262	2.29957	2.65046	2.42683	2.1303
										263	3.67163	4.13516	2.66105	4.27971
										264	2.51735	3.07975	3.2076	3.01218
										265	2.88469	2.20097	2.90207	3.83892
										266	2.88714	2.98695	3.60638	3.17425
										267	1.8635	2.5548	4.00075	4.90568
										268	2.66362	2.99333	3.36442	3.39525
										269	2.37214	2.72928	4.58182	2.98573
										270	1.98931	3.66767	2.2866	2.90977
										271	3.12565	3.88158	3.11812	3.79574
										272	1.74921	2.03859	2.18496	3.6227
										273	3.11648	2.66996	3.75434	4.31669
										274	2.36525	2.13645	3.85232	3.78884
										275	1.82239	2.70445	3.21397	2.63697
										276	2.32876	2.00414	2.58599	2.6142
										277	2.92356	2.47018	2.27556	2.96555
										278	2.07519	2.84615	2.66728	2.00541
										279	3.82934	2.01825	2.60307	2.31583
										280	2.60712	3.096	3.94955	3.41326
										281	3.04371	2.73654	3.80405	3.67243
										282	2.37934	4.08136	3.19863	3.86052
										283	1.94948	2.29674	2.69116
										284	1.94928	4.0541	3.62467
										285	2.919	3.73188	2.17409
										286	2.64049	2.42226	3.35603
										287	2.13216	3.0375	3.3342
										288	2.95706	2.7972	2.72973
										289	2.09356	2.95347	2.27673
										290	1.78031	2.68075	2.3425
										291	4.4114	2.59387	2.78398
										292	2.26164	2.54509	2.71566
										293	2.08498	4.30475	2.84466
										294	2.33824	2.15626	2.90788
										295	2.3883	2.70472	2.75733
										296	3.66884	2.58778	4.4444
										297	2.27763	2.90363	2.39844
										298	1.79312	3.04654	2.99044
										299	2.65468	2.56168	2.13074
										300	1.5912	2.80051	4.18171
										301	2.89952	1.98936	3.75295
										302	2.29706	1.86644	2.60379
										303	3.63427	3.4148	4.26457
										304	2.20749	2.30925	2.81074
										305	2.67199	2.21998	2.80345
										306	2.26653	4.01734	3.64894
										307	2.45206	2.98714	2.2193
										308	1.9911	2.93411	3.24101
										309	2.59011	3.98285	2.91301
										310	2.14124	2.14502	2.97617
										311	1.84803	3.30416	2.41377
										312	2.66466	3.94085	3.42144
										313	2.8398	2.07098	2.80774
										314	2.15302	3.16677	4.167
										315	3.0437	2.80035	3.10357
										316	2.02152	2.56293	2.20016
										317	3.0248	3.4761	4.0805
										318	2.14388	4.6628	2.0685
										319	3.29966	3.0053	2.6319
										320	2.72593	2.57633	3.66166
										321	2.86866	2.20195	3.12564
										322	3.08646	3.05095	4.0283
										323	2.28211	3.42681	3.91223
										324	2.54824	4.38358	2.73044
										325	2.52077	2.75002	2.64273
										326	2.37012	3.6127	2.32886
										327	2.01878	3.27575	2.4816
										328	2.47181	3.22356	3.09526
										329	2.52256	4.13261	7.12261
										330	2.26724	2.66861	3.44227
										331	2.14111	2.6719	3.42799
										332	2.85045	2.8394	2.13196
										333	2.46445	2.60042	2.79759
										334	2.56036	3.22826	2.28417
										335	2.94852	3.91805	2.95633
										336	3.03758	2.99695	3.6363
										337	2.26516	2.60972	2.30599
										338	2.07181	2.83343	3.22743
										339	2.35621	2.70014	3.63904
										340	2.5249	2.80971	4.05057
										341	2.61164	4.36211	2.78522
										342	2.7638	2.11869	2.58933
										343	2.27424	3.08268	2.56911
										344	2.32817	3.84178	2.82953
										345	2.64856	3.91463	3.37917
										346	2.5173	2.08784	3.00624
										347	2.98254	2.57442	3.6251
										348	2.89636	5.04655	2.77708
										349	2.35132	3.02108	2.81529
										350	2.37545	3.74647	3.39996
										351	2.96482	2.26937	2.99917
										352	3.25092	3.06204	4.20494
										353	2.77789	2.93114	2.07431
										354	2.78134	2.23816	4.31666
										355	2.28181	3.79682	1.88543
										356	2.6465	2.7413	4.04147
										357	2.50645	3.79976	3.6934
										358	2.89768	2.93581	2.4661
										359	2.03512	4.28267	2.33383
										360	2.70592	3.17529	3.89469
										361	3.09579	4.77202	3.53255
										362	2.58515	2.76549	3.7314
										363	2.91647	4.69463	3.26436
										364	2.38631	3.4865	3.89113
										365	2.57755	3.03605	3.15214
										366	2.47731	3.77131	2.13891
										367	2.18094	4.03898	4.62351
										368	2.35995	3.62042	2.45206
										369	3.03363	2.78329	2.30431
										370	2.49639	2.4718	4.49808
										371	2.0553	3.99753	4.03197
										372	1.9418	3.10898	2.35984
										373	2.8513	3.97521	2.36015
										374	2.74233	3.74213	3.88951
										375	2.84865	2.70059	3.66597
										376	2.27632	3.34927	4.33538
										377	2.70598	3.29463	5.41637
										378	2.65565	3.40708	2.71309
										379	2.29365	2.32708	4.1861
										380	2.15129	2.51642	3.11375
										381	2.82332	3.47767	2.09646
										382	2.37226	2.35323	4.51802
										383	4.05963	3.66014	3.72255
										384	2.10315	3.02196	4.27166
										385	2.17723	2.80724	1.95384
										386	3.25826	4.14218	3.29263
										387	1.80378	2.7774	2.58026
										388	2.55928	2.82596	3.84637
										389	2.2033	2.84585	4.5043
										390	2.44639	2.95604	2.59573
										391	2.59451	3.84772	2.29878
										392	1.76505	3.05351	3.95287
										393	2.86152	2.54866	2.99064
										394	2.19496	3.89962	3.25027
										395	2.27241	2.20006	2.54328
										396	2.1616	2.92025	2.86139
										397	2.10866	2.13475	3.17575
										398	2.63426	3.75496	2.27206
										399	2.53086	5.20823	4.40695
										400	2.24559	2.59111	4.01172
										401	1.994	2.98335	3.10541
										402	2.42331	2.96865	1.96969
										403	3.13535	3.94733	2.46358
										404	3.25775	3.607	3.82303
										405	2.30789	3.86547	3.54841
										406	2.03162	2.97516	2.99041
										407	2.58712	3.03819	2.05463
										408	2.4254	3.53943	2.86622
										409	2.26471	3.10595	2.02234
										410	2.8601	3.18211	3.03152
										411	2.66052	5.53088	4.29861
										412	3.22692	2.13546	2.57882
										413	2.45556	2.73123	4.53292
										414	2.3091	3.26038	2.50295
										415	2.51818	2.26688	3.49428
										416	3.2572	3.738	4.32083
										417	1.96868	2.33681	2.04071
										418	3.66663	3.13964	3.59328
										419	3.54459	3.33545	2.65836
										420	2.71791	3.06348	2.53451
										421	3.44112	3.74962	3.22304
										422	2.19395	4.50175	2.93189
										423	2.75482	2.73968	2.56601
										424	2.3488	3.73358	3.22443
										425	2.20437	2.89835	3.1134
										426	2.24478	3.25328	2.61374
										427	2.10524	3.55418	3.17698
										428	2.25357	3.79785	2.93981
										429	2.20074	2.22164
										430	2.40898	2.72368
										431	2.97496	2.24803
										432	2.81144	3.2478
										433	2.24841	2.65634
										434	2.90824	3.12357
										435	2.91422	2.5469
										436	2.05901	3.63421
										437	2.54352	3.53014
										438	1.81359	2.60323
										439	2.35792	3.44164
										440	3.29275	3.20332
										441	2.80038	3.68434
										442	2.47427	2.17697
										443	3.29083	2.32749
										444	2.71231	2.95771
										445	2.26623	2.46433
										446	2.01955	2.51215
										447	2.68101	2.42827
										448	2.18957	3.45098
										449	3.16561	2.32662
										450	1.98188	2.57723
										451	2.53347	2.786
										452	3.44944	3.82756
										453	1.99177	5.0923
										454	2.97147	3.41878
										455	2.01221	2.64561
										456	3.15817	4.70872
										457	2.14933	1.95038
										458	3.80032	2.44228
										459	3.75509	2.7352
										460	3.5171	1.94398
										461	2.07326	2.60322
										462	2.08902	2.86113
										463	2.87086	2.35099
										464	2.31522	3.67699
										465	3.48461	3.37542
										466	3.61715	2.96134
										467	3.53341	4.06974
										468	3.24895	3.41431
										469	2.16126	2.39501
										470	2.76667	2.97194
										471	3.85341	2.38066
										472	1.97506	3.41143
										473	2.24688	2.86692
										474	2.21947	2.96534
										475		2.35475
										476		2.4219
										477		2.61298
										478		3.17987
										479		2.70637
										480		3.15142
										481		2.84972
										482		2.78967
										483		2.52983
										484		3.808
										485		5.33728
										486		3.36357
										487		2.57639
										488		2.64701
										489		2.46025
										490		3.30921
										491		4.29595
										492		3.35301
										493		2.54029
										494		4.54069
										495		1.84447
										496		3.75346
										497		3.30914
										498		3.34916
										499		1.95107
										500		2.29684
										501		3.27834
										502		2.80225
										503		3.04103
										504		2.41095
										505		2.58844
										506		3.62559
										507		3.3084
										508		3.31887
										509		2.19493
										510		4.36846
										511		3.42087
										512		2.90252
										513		2.82911
										514		3.34446
										515		2.62375
										516		4.73707
										517		3.68065
										518		2.48129
										519		2.44863
										520		2.71008
										521		2.91612
										522		3.54364
										523		3.24257
										524		3.63189
										525		2.38395
										526		2.70914
										527		1.83981
										528		2.56874
										529		2.77778
										530		2.4489
										531		3.4085
										532		3.30429
										533		4.32761
										534		3.67338
										535		3.41178
										536		2.45224
										537		2.51492
										538		3.04498
										539		2.12432
										540		2.09122
										541		3.06171
										542		3.06073
										543		4.75388
										544		2.88958
										545		2.2703
										546		3.34387
										547		3.00411
										548		2.60777
										549		2.59642
										550		3.12681
										551		3.29184
										552		3.75704
										553		2.89351
										554		2.99155
										555		2.61649
										556		3.24476
										557		2.11027
										558		3.85932
										559		3.43249
										560		3.50815
										561		2.79431
										Median	2.52373	2.97516	2.89869	3.11864
